# Supplementary material for: Bionanocellulose/Poly(Vinyl Alcohol) Composites Produced by In-Situ Method and Ex-Situ/Impregnation or Sterilization Methods
Source: Materials (Basel). 2021 Oct 23;14(21):6340. doi: 10.3390/ma14216340 (PMC8585208; doi:10.3390/ma14216340)
Supplement: Supplementary file 1 [file materials-14-06340-s001.zip]

Archive with 1 entries (1 files):
- materials-1425939-supplementary.pdf
